# Supplementary material for: Fine Tuning the Glass Transition Temperature and Crystallinity by Varying the Thiophene-Quinoxaline Copolymer Composition
Source: Materials (Basel). 2024 Dec 10;17(24):6031. doi: 10.3390/ma17246031 (PMC11676980; doi:10.3390/ma17246031)
Supplement: Supplementary file 1 [file materials-17-06031-s001.zip]

Archive with 1 entries (1 files):
- materials-3303360-supplementary.pdf
